# Supplementary material for: Whole-genome sequence of the filamentous diazotrophic cyanobacterium Tolypothrix sp. PCC 7712 and its comparison with non-diazotrophic Tolypothrix sp. PCC 7601
Source: Front Microbiol. 2022 Nov 8;13:1042437. doi: 10.3389/fmicb.2022.1042437 (PMC9679502; doi:10.3389/fmicb.2022.1042437)
Supplement: Supplementary file 1 [file Table_1.xlsx]

## Sheet: Unique proteins in PCC 7712
BLAST RPH unmatched proteins for PCC 7712
Sequence Name	locus_tag	Name
CP063785	HGR01_00210	CPXCG motif-containing cysteine-rich protein CDS
CP063785	HGR01_00215	SRPBCC family protein CDS
CP063785	HGR01_01030	hypothetical protein CDS
CP063785	HGR01_01075	IS5 family transposase CDS
CP063785	HGR01_05315	helicase CDS
CP063785	HGR01_06300	IS5 family transposase CDS
CP063785	HGR01_07385	IS5 family transposase CDS
CP063785	HGR01_08675	hypothetical protein CDS
CP063785	HGR01_08820	IS5 family transposase CDS
CP063785	HGR01_12620	alpha/beta hydrolase CDS
CP063785	HGR01_13410	IS5 family transposase CDS
CP063785	HGR01_16155	CTB family bacteriocin CDS
CP063785	HGR01_16680	alpha/beta hydrolase CDS
CP063785	HGR01_22645	hypothetical protein CDS
CP063785	HGR01_22780	hypothetical protein CDS
CP063785	HGR01_23945	IS5 family transposase CDS
CP063785	HGR01_27515	hypothetical protein CDS
CP063785	HGR01_32075	hypothetical protein CDS
CP063789	HGR01_38230	hypothetical protein CDS
CP063789	HGR01_38235	helix-turn-helix domain-containing protein CDS
CP063789	HGR01_38240	DUF4186 family protein CDS
CP063789	HGR01_38245	hypothetical protein CDS
CP063789	HGR01_38250	hypothetical protein CDS
CP063789	HGR01_38255	ASCH domain-containing protein CDS
CP063789	HGR01_38260	AAA family ATPase CDS
CP063789	HGR01_38265	hypothetical protein CDS
CP063789	HGR01_38270	helicase CDS
CP063789	HGR01_38285	ExeA family protein CDS
CP063789	HGR01_38290	hypothetical protein CDS
CP063789	HGR01_38295	site-specific integrase CDS
CP063797	HGR01_39915	EAL domain-containing protein CDS
CP063797	HGR01_39920	restriction endonuclease CDS
CP063797	HGR01_39925	tyrosine-type recombinase/integrase CDS
CP063797	HGR01_39930	hypothetical protein CDS
CP063797	HGR01_39935	GIY-YIG nuclease family protein CDS
CP063797	HGR01_39940	hypothetical protein CDS
CP063797	HGR01_39945	hypothetical protein CDS
CP063797	HGR01_39950	hypothetical protein CDS
CP063797	HGR01_39955	hypothetical protein CDS
CP063797	HGR01_39960	hypothetical protein CDS
CP063797	HGR01_39965	hypothetical protein CDS
CP063797	HGR01_39970	hypothetical protein CDS
CP063797	HGR01_39985	6-aminohexanoate hydrolase CDS
CP063797	HGR01_39990	hypothetical protein CDS
CP063797	HGR01_39995	hypothetical protein CDS
CP063797	HGR01_40000	hypothetical protein CDS
CP063797	HGR01_40005	hypothetical protein CDS
CP063797	HGR01_40010	PT domain-containing protein CDS
CP063797	HGR01_40015	hypothetical protein CDS
CP063797	HGR01_40020	hypothetical protein CDS
CP063797	HGR01_40025	pentapeptide repeat-containing protein CDS
CP063797	HGR01_40030	pentapeptide repeat-containing protein CDS
CP063797	HGR01_40035	hypothetical protein CDS
CP063797	HGR01_40040	hypothetical protein CDS
CP063797	HGR01_40045	hypothetical protein CDS
CP063797	HGR01_40050	hypothetical protein CDS
CP063797	HGR01_40055	hypothetical protein CDS
CP063797	HGR01_40060	hypothetical protein CDS
CP063797	HGR01_40065	AAA family ATPase CDS
CP063797	HGR01_40070	hypothetical protein CDS
CP063797	HGR01_40075	hypothetical protein CDS
CP063797	HGR01_40080	helix-turn-helix transcriptional regulator CDS
CP063797	HGR01_40085	integrase CDS
CP063798	HGR01_40090	hypothetical protein CDS
CP063798	HGR01_40105	DUF3854 domain-containing protein CDS
CP063798	HGR01_40110	hypothetical protein CDS
CP063798	HGR01_40115	hypothetical protein CDS
CP063798	HGR01_40165	DUF3883 domain-containing protein CDS
CP063798	HGR01_40170	site-specific integrase CDS
CP063798	HGR01_40175	hypothetical protein CDS
CP063798	HGR01_40180	DNA cytosine methyltransferase CDS
CP063798	HGR01_40185	hypothetical protein CDS
CP063798	HGR01_40190	ATP-binding protein CDS
CP063798	HGR01_40195	type II toxin-antitoxin system VapC family toxin CDS
CP063798	HGR01_40200	hypothetical protein CDS
CP063798	HGR01_40205	hypothetical protein CDS
CP063798	HGR01_40210	AAA family ATPase CDS
CP063798	HGR01_40215	S1 RNA-binding domain-containing protein CDS
CP063798	HGR01_40220	hypothetical protein CDS
CP063798	HGR01_40225	TIR domain-containing protein CDS

## Sheet: Unique proteins in PCC 7601
BLAST RPH unmatched proteins for PCC 7601
Sequence Name	locus_tag	Name
CP064893	HG267_41510	3'-5' exonuclease CDS
CP064879	HG267_01625	alpha/beta hydrolase CDS
CP064879	HG267_16590	alpha/beta hydrolase CDS
CP064879	HG267_16875	alpha/beta hydrolase CDS
CP064879	HG267_17095	alpha/beta hydrolase CDS
CP064879	HG267_19535	alpha/beta hydrolase CDS
CP064879	HG267_19555	alpha/beta hydrolase CDS
CP064879	HG267_21340	alpha/beta hydrolase CDS
CP064879	HG267_32150	alpha/beta hydrolase CDS
CP064879	HG267_09120	carbamoylphosphate synthase large subunit CDS
CP064879	HG267_25985	DDE-type integrase/transposase/recombinase CDS
CP064881	HG267_37965	DDE-type integrase/transposase/recombinase CDS
CP064881	HG267_38040	DDE-type integrase/transposase/recombinase CDS
CP064879	HG267_07765	DUF3854 domain-containing protein CDS
CP064879	HG267_32890	formylglycine-generating enzyme family protein CDS
CP064893	HG267_41505	HAD hydrolase-like protein CDS
CP064879	HG267_13395	helicase CDS
CP064879	HG267_07695	helix-turn-helix transcriptional regulator CDS
CP064893	HG267_41455	helix-turn-helix transcriptional regulator CDS
CP064879	HG267_07440	histidine kinase CDS
CP064879	HG267_19510	histidine kinase CDS
CP064879	HG267_20775	histidine kinase CDS
CP064879	HG267_29135	histidine kinase CDS
CP064879	HG267_00005	hypothetical protein CDS
CP064879	HG267_00145	hypothetical protein CDS
CP064879	HG267_01085	hypothetical protein CDS
CP064879	HG267_01095	hypothetical protein CDS
CP064879	HG267_01320	hypothetical protein CDS
CP064879	HG267_01390	hypothetical protein CDS
CP064879	HG267_01525	hypothetical protein CDS
CP064879	HG267_01900	hypothetical protein CDS
CP064879	HG267_01945	hypothetical protein CDS
CP064879	HG267_02105	hypothetical protein CDS
CP064879	HG267_02135	hypothetical protein CDS
CP064879	HG267_02250	hypothetical protein CDS
CP064879	HG267_02340	hypothetical protein CDS
CP064879	HG267_02385	hypothetical protein CDS
CP064879	HG267_02975	hypothetical protein CDS
CP064879	HG267_03315	hypothetical protein CDS
CP064879	HG267_03835	hypothetical protein CDS
CP064879	HG267_05165	hypothetical protein CDS
CP064879	HG267_05690	hypothetical protein CDS
CP064879	HG267_05735	hypothetical protein CDS
CP064879	HG267_05780	hypothetical protein CDS
CP064879	HG267_06210	hypothetical protein CDS
CP064879	HG267_06510	hypothetical protein CDS
CP064879	HG267_06670	hypothetical protein CDS
CP064879	HG267_06710	hypothetical protein CDS
CP064879	HG267_07610	hypothetical protein CDS
CP064879	HG267_07700	hypothetical protein CDS
CP064879	HG267_07705	hypothetical protein CDS
CP064879	HG267_07715	hypothetical protein CDS
CP064879	HG267_07720	hypothetical protein CDS
CP064879	HG267_07725	hypothetical protein CDS
CP064879	HG267_07730	hypothetical protein CDS
CP064879	HG267_07735	hypothetical protein CDS
CP064879	HG267_07740	hypothetical protein CDS
CP064879	HG267_07745	hypothetical protein CDS
CP064879	HG267_07750	hypothetical protein CDS
CP064879	HG267_07755	hypothetical protein CDS
CP064879	HG267_07760	hypothetical protein CDS
CP064879	HG267_07770	hypothetical protein CDS
CP064879	HG267_07775	hypothetical protein CDS
CP064879	HG267_07780	hypothetical protein CDS
CP064879	HG267_07785	hypothetical protein CDS
CP064879	HG267_07795	hypothetical protein CDS
CP064879	HG267_07800	hypothetical protein CDS
CP064879	HG267_07805	hypothetical protein CDS
CP064879	HG267_07810	hypothetical protein CDS
CP064879	HG267_07815	hypothetical protein CDS
CP064879	HG267_07820	hypothetical protein CDS
CP064879	HG267_07825	hypothetical protein CDS
CP064879	HG267_07830	hypothetical protein CDS
CP064879	HG267_07835	hypothetical protein CDS
CP064879	HG267_07840	hypothetical protein CDS
CP064879	HG267_08130	hypothetical protein CDS
CP064879	HG267_08380	hypothetical protein CDS
CP064879	HG267_08430	hypothetical protein CDS
CP064879	HG267_08475	hypothetical protein CDS
CP064879	HG267_08590	hypothetical protein CDS
CP064879	HG267_09520	hypothetical protein CDS
CP064879	HG267_09565	hypothetical protein CDS
CP064879	HG267_09615	hypothetical protein CDS
CP064879	HG267_09710	hypothetical protein CDS
CP064879	HG267_09770	hypothetical protein CDS
CP064879	HG267_09875	hypothetical protein CDS
CP064879	HG267_09950	hypothetical protein CDS
CP064879	HG267_10365	hypothetical protein CDS
CP064879	HG267_10615	hypothetical protein CDS
CP064879	HG267_10860	hypothetical protein CDS
CP064879	HG267_10870	hypothetical protein CDS
CP064879	HG267_10995	hypothetical protein CDS
CP064879	HG267_11265	hypothetical protein CDS
CP064879	HG267_11415	hypothetical protein CDS
CP064879	HG267_12075	hypothetical protein CDS
CP064879	HG267_12235	hypothetical protein CDS
CP064879	HG267_12345	hypothetical protein CDS
CP064879	HG267_12435	hypothetical protein CDS
CP064879	HG267_12785	hypothetical protein CDS
CP064879	HG267_12810	hypothetical protein CDS
CP064879	HG267_12895	hypothetical protein CDS
CP064879	HG267_13775	hypothetical protein CDS
CP064879	HG267_14055	hypothetical protein CDS
CP064879	HG267_14070	hypothetical protein CDS
CP064879	HG267_14225	hypothetical protein CDS
CP064879	HG267_14285	hypothetical protein CDS
CP064879	HG267_14680	hypothetical protein CDS
CP064879	HG267_14945	hypothetical protein CDS
CP064879	HG267_15285	hypothetical protein CDS
CP064879	HG267_15435	hypothetical protein CDS
CP064879	HG267_15610	hypothetical protein CDS
CP064879	HG267_15825	hypothetical protein CDS
CP064879	HG267_15855	hypothetical protein CDS
CP064879	HG267_15910	hypothetical protein CDS
CP064879	HG267_16060	hypothetical protein CDS
CP064879	HG267_16075	hypothetical protein CDS
CP064879	HG267_16210	hypothetical protein CDS
CP064879	HG267_16235	hypothetical protein CDS
CP064879	HG267_16855	hypothetical protein CDS
CP064879	HG267_16865	hypothetical protein CDS
CP064879	HG267_17990	hypothetical protein CDS
CP064879	HG267_18090	hypothetical protein CDS
CP064879	HG267_18460	hypothetical protein CDS
CP064879	HG267_18865	hypothetical protein CDS
CP064879	HG267_19315	hypothetical protein CDS
CP064879	HG267_19685	hypothetical protein CDS
CP064879	HG267_19890	hypothetical protein CDS
CP064879	HG267_20765	hypothetical protein CDS
CP064879	HG267_20885	hypothetical protein CDS
CP064879	HG267_21200	hypothetical protein CDS
CP064879	HG267_22030	hypothetical protein CDS
CP064879	HG267_22450	hypothetical protein CDS
CP064879	HG267_22690	hypothetical protein CDS
CP064879	HG267_23235	hypothetical protein CDS
CP064879	HG267_23675	hypothetical protein CDS
CP064879	HG267_24435	hypothetical protein CDS
CP064879	HG267_24465	hypothetical protein CDS
CP064879	HG267_25030	hypothetical protein CDS
CP064879	HG267_25340	hypothetical protein CDS
CP064879	HG267_25685	hypothetical protein CDS
CP064879	HG267_25890	hypothetical protein CDS
CP064879	HG267_26220	hypothetical protein CDS
CP064879	HG267_26235	hypothetical protein CDS
CP064879	HG267_26600	hypothetical protein CDS
CP064879	HG267_26690	hypothetical protein CDS
CP064879	HG267_27180	hypothetical protein CDS
CP064879	HG267_27360	hypothetical protein CDS
CP064879	HG267_27470	hypothetical protein CDS
CP064879	HG267_27890	hypothetical protein CDS
CP064879	HG267_28505	hypothetical protein CDS
CP064879	HG267_28805	hypothetical protein CDS
CP064879	HG267_28995	hypothetical protein CDS
CP064879	HG267_29405	hypothetical protein CDS
CP064879	HG267_29465	hypothetical protein CDS
CP064879	HG267_30110	hypothetical protein CDS
CP064879	HG267_30985	hypothetical protein CDS
CP064879	HG267_31280	hypothetical protein CDS
CP064879	HG267_31505	hypothetical protein CDS
CP064879	HG267_31700	hypothetical protein CDS
CP064879	HG267_31720	hypothetical protein CDS
CP064879	HG267_31820	hypothetical protein CDS
CP064879	HG267_31910	hypothetical protein CDS
CP064879	HG267_32045	hypothetical protein CDS
CP064879	HG267_32055	hypothetical protein CDS
CP064879	HG267_32120	hypothetical protein CDS
CP064879	HG267_32165	hypothetical protein CDS
CP064879	HG267_32320	hypothetical protein CDS
CP064879	HG267_32885	hypothetical protein CDS
CP064879	HG267_33065	hypothetical protein CDS
CP064879	HG267_33595	hypothetical protein CDS
CP064879	HG267_33670	hypothetical protein CDS
CP064879	HG267_33855	hypothetical protein CDS
CP064879	HG267_33955	hypothetical protein CDS
CP064879	HG267_34070	hypothetical protein CDS
CP064879	HG267_34705	hypothetical protein CDS
CP064879	HG267_34955	hypothetical protein CDS
CP064879	HG267_34980	hypothetical protein CDS
CP064879	HG267_35015	hypothetical protein CDS
CP064879	HG267_35575	hypothetical protein CDS
CP064879	HG267_35750	hypothetical protein CDS
CP064879	HG267_36290	hypothetical protein CDS
CP064879	HG267_36475	hypothetical protein CDS
CP064879	HG267_36495	hypothetical protein CDS
CP064880	HG267_36750	hypothetical protein CDS
CP064881	HG267_37540	hypothetical protein CDS
CP064881	HG267_37780	hypothetical protein CDS
CP064882	HG267_38380	hypothetical protein CDS
CP064882	HG267_38480	hypothetical protein CDS
CP064882	HG267_39020	hypothetical protein CDS
CP064882	HG267_39075	hypothetical protein CDS
CP064883	HG267_39195	hypothetical protein CDS
CP064883	HG267_39420	hypothetical protein CDS
CP064883	HG267_39555	hypothetical protein CDS
CP064883	HG267_39580	hypothetical protein CDS
CP064888	HG267_40545	hypothetical protein CDS
CP064888	HG267_40615	hypothetical protein CDS
CP064889	HG267_40775	hypothetical protein CDS
CP064893	HG267_41395	hypothetical protein CDS
CP064893	HG267_41400	hypothetical protein CDS
CP064893	HG267_41405	hypothetical protein CDS
CP064893	HG267_41410	hypothetical protein CDS
CP064893	HG267_41415	hypothetical protein CDS
CP064893	HG267_41420	hypothetical protein CDS
CP064893	HG267_41425	hypothetical protein CDS
CP064893	HG267_41430	hypothetical protein CDS
CP064893	HG267_41435	hypothetical protein CDS
CP064893	HG267_41440	hypothetical protein CDS
CP064893	HG267_41445	hypothetical protein CDS
CP064893	HG267_41450	hypothetical protein CDS
CP064893	HG267_41460	hypothetical protein CDS
CP064893	HG267_41475	hypothetical protein CDS
CP064893	HG267_41480	hypothetical protein CDS
CP064893	HG267_41485	hypothetical protein CDS
CP064893	HG267_41490	hypothetical protein CDS
CP064893	HG267_41495	hypothetical protein CDS
CP064893	HG267_41500	hypothetical protein CDS
CP064893	HG267_41515	hypothetical protein CDS
CP064893	HG267_41520	hypothetical protein CDS
CP064893	HG267_41525	hypothetical protein CDS
CP064893	HG267_41530	hypothetical protein CDS
CP064893	HG267_41540	hypothetical protein CDS
CP064893	HG267_41545	hypothetical protein CDS
CP064879	HG267_04935	IS5 family transposase CDS
CP064879	HG267_09800	IS5 family transposase CDS
CP064879	HG267_11285	IS5 family transposase CDS
CP064879	HG267_12390	IS5 family transposase CDS
CP064879	HG267_17740	IS5 family transposase CDS
CP064879	HG267_30725	IS5 family transposase CDS
CP064879	HG267_15480	IS66 family transposase CDS
CP064879	HG267_15735	IS66 family transposase CDS
CP064879	HG267_16800	IS66 family transposase CDS
CP064879	HG267_32435	IS66 family transposase CDS
CP064882	HG267_38370	IS66 family transposase CDS
CP064879	HG267_01590	IS701 family transposase CDS
CP064879	HG267_29950	IS701 family transposase CDS
CP064881	HG267_37550	IS701 family transposase CDS
CP064881	HG267_37865	IS701 family transposase CDS
CP064881	HG267_38245	IS701 family transposase CDS
CP064882	HG267_38355	IS701 family transposase CDS
CP064882	HG267_38740	IS701 family transposase CDS
CP064884	HG267_39625	IS701 family transposase CDS
CP064879	HG267_12995	ltrA CDS
CP064879	HG267_24350	ltrA CDS
CP064879	HG267_32895	mechanosensitive ion channel CDS
CP064883	HG267_39545	relaxase/mobilization nuclease domain-containingprotein CDS
CP064879	HG267_07790	ribbon-helix-helix protein, CopG family CDS
CP064893	HG267_41535	site-specific integrase CDS
CP064879	HG267_25980	Tn7 transposase TnsA N-terminal domain-containing protein CDS
CP064879	HG267_00120	transposase CDS
CP064879	HG267_14065	transposase CDS
CP064879	HG267_21135	transposase CDS
CP064879	HG267_24980	transposase CDS
CP064879	HG267_26800	transposase CDS
CP064879	HG267_30590	transposase CDS
CP064879	HG267_32610	transposase CDS
CP064879	HG267_09560	type II toxin-antitoxin system ParD family antitoxin CDS
CP064879	HG267_07845	tyrosine-type recombinase/integrase CDS

## Sheet: PCC7712-diffseq full list
##gff-version 2.0
##date 2020-12-16
##Type DNA PCC7712
Contig no	Program	Mode	Start	End	Annotations at the location of conflict	Type of conflict
PCC7712_CP063785	diffseq	conflict	50753	52296	radical SAM protein (missing C-terminus in Fremyella), CPXCG motif-containing cysteine-rich protein, SRPBCC family protein	Sequence "PCC7712_CP063785.1" ; note "Insertion of 1544 bases in PCC7712_CP063785" ; replace ""
PCC7712_CP063785	diffseq	conflict	231980	233896	ISKra4 family transposase, hypothetical protein	Sequence "PCC7712_CP063785.2" ; note "Insertion of 1917 bases in PCC7712_CP063785" ; replace ""
PCC7712_CP063785	diffseq	conflict	258093	258093	AAA-like domain-containing protein (frameshifted in Fremyella)	Sequence "PCC7712_CP063785.3" ; note "Insertion of 1 bases in PCC7712_CP063785" ; replace ""
PCC7712_CP063785	diffseq	conflict	286946	287017	cobyrinate a,c-diamide synthase (shorter in Fremyella)	Sequence "PCC7712_CP063785.4" ; note "Insertion of 72 bases in PCC7712_CP063785" ; replace ""
PCC7712_CP063785	diffseq	conflict	501860	501860	non-coding region	Sequence "PCC7712_CP063785.5" ; note "SNP in PCC7601_CP064879_ordered" ; replace "T"
PCC7712_CP063785	diffseq	conflict	537123	537126	non-coding region	Sequence "PCC7712_CP063785.6" ; note "PCC7601_CP064879_ordered" ; replace "GATGAG"
PCC7712_CP063785	diffseq	conflict	819728	819728	IS5 family transposase	Sequence "PCC7712_CP063785.7" ; note "SNP in PCC7601_CP064879_ordered" ; replace "G"
PCC7712_CP063785	diffseq	conflict	917610	917616	non-coding region	Sequence "PCC7712_CP063785.8" ; note "Insertion of 7 bases in PCC7712_CP063785" ; replace ""
PCC7712_CP063785	diffseq	conflict	993645	993652	DDE-type integrase/transposase/recombinase	Sequence "PCC7712_CP063785.9" ; note "PCC7601_CP064879_ordered" ; replace "TATCCCAGCA"
PCC7712_CP063785	diffseq	conflict	1218062	1218062	IS1634 family transposase	Sequence "PCC7712_CP063785.10" ; note "SNP in PCC7601_CP064879_ordered" ; replace "A"
PCC7712_CP063785	diffseq	conflict	1463324	1463324	DEAD/DEAH box helicase	Sequence "PCC7712_CP063785.11" ; note "Insertion of 1 bases in PCC7712_CP063785" ; replace ""
PCC7712_CP063785	diffseq	conflict	1537608	1537608	ATP/GTP-binding protein	Sequence "PCC7712_CP063785.12" ; note "SNP in PCC7601_CP064879_ordered" ; replace "C"
PCC7712_CP063785	diffseq	conflict	1854700	1854700	psbD	Sequence "PCC7712_CP063785.13" ; note "SNP in PCC7601_CP064879_ordered" ; replace "A"
PCC7712_CP063785	diffseq	conflict	1854727	1854727	psbD	Sequence "PCC7712_CP063785.14" ; note "SNP in PCC7601_CP064879_ordered" ; replace "G"
PCC7712_CP063785	diffseq	conflict	1885110	1885110	IS5 family transposase	Sequence "PCC7712_CP063785.15" ; note "Insertion of 1 bases in PCC7712_CP063785" ; replace ""
PCC7712_CP063785	diffseq	conflict	2144126	2144126	ISKra4 family transposase	Sequence "PCC7712_CP063785.16" ; note "SNP in PCC7601_CP064879_ordered" ; replace "C"
PCC7712_CP063785	diffseq	conflict	2322677	2322678	helix-turn-helix domain-containing protein (shorter protein)	Sequence "PCC7712_CP063785.17" ; note "Insertion of 2 bases in PCC7712_CP063785" ; replace ""
PCC7712_CP063785	diffseq	conflict	2409421	2409421	16S rRNA	Sequence "PCC7712_CP063785.18" ; note "Insertion of 1 bases in PCC7712_CP063785" ; replace ""
PCC7712_CP063785	diffseq	conflict	2409656	2409657	16S rRNA	Sequence "PCC7712_CP063785.19" ; note "PCC7601_CP064879_ordered" ; replace "TCT"
PCC7712_CP063785	diffseq	conflict	2411161	2411161	23S rRNA	Sequence "PCC7712_CP063785.20" ; note "SNP in PCC7601_CP064879_ordered" ; replace "A"
PCC7712_CP063785	diffseq	conflict	2411329	2411331	23S rRNA	Sequence "PCC7712_CP063785.21" ; note "PCC7601_CP064879_ordered" ; replace "TTA"
PCC7712_CP063785	diffseq	conflict	2413235	2413235	23S rRNA	Sequence "PCC7712_CP063785.22" ; note "SNP in PCC7601_CP064879_ordered" ; replace "C"
PCC7712_CP063785	diffseq	conflict	2935183	2935192	efflux RND transporter permease subunit	Sequence "PCC7712_CP063785.23" ; note "PCC7601_CP064879_ordered" ; replace "CTGCTCCCTG"
PCC7712_CP063785	diffseq	conflict	3711455	3711455	non-coding region	Sequence "PCC7712_CP063785.24" ; note "SNP in PCC7601_CP064879_ordered" ; replace "G"
PCC7712_CP063785	diffseq	conflict	3712226	3712226	16S rRNA	Sequence "PCC7712_CP063785.25" ; note "SNP in PCC7601_CP064879_ordered" ; replace "T"
PCC7712_CP063785	diffseq	conflict	3712668	3712668	16S rRNA	Sequence "PCC7712_CP063785.26" ; note "Insertion of 1 bases in PCC7712_CP063785" ; replace ""
PCC7712_CP063785	diffseq	conflict	3713486	3713486	23S rRNA	Sequence "PCC7712_CP063785.27" ; note "SNP in PCC7601_CP064879_ordered" ; replace "G"
PCC7712_CP063785	diffseq	conflict	3714042	3714042	23S rRNA	Sequence "PCC7712_CP063785.28" ; note "SNP in PCC7601_CP064879_ordered" ; replace "G"
PCC7712_CP063785	diffseq	conflict	3715430	3715430	23S rRNA	Sequence "PCC7712_CP063785.29" ; note "SNP in PCC7601_CP064879_ordered" ; replace "G"
PCC7712_CP063785	diffseq	conflict	3715502	3715521	23S rRNA	Sequence "PCC7712_CP063785.30" ; note "PCC7601_CP064879_ordered" ; replace "CGCAACCGTTACCCGGTTGG"
PCC7712_CP063785	diffseq	conflict	3828083	3828083	non-coding region	Sequence "PCC7712_CP063785.31" ; note "Insertion of 1 bases in PCC7712_CP063785" ; replace ""
PCC7712_CP063785	diffseq	conflict	3888716	3888716	non-coding region	Sequence "PCC7712_CP063785.32" ; note "SNP in PCC7601_CP064879_ordered" ; replace "T"
PCC7712_CP063785	diffseq	conflict	3918410	3919802	IS701 family transposase	Sequence "PCC7712_CP063785.33" ; note "Insertion of 1393 bases in PCC7712_CP063785" ; replace ""
PCC7712_CP063785	diffseq	conflict	3996355	3996355	non-coding region of CTB family bacteriocin	Sequence "PCC7712_CP063785.34" ; note "SNP in PCC7601_CP064879_ordered" ; replace "G"
PCC7712_CP063785	diffseq	conflict	3996451	3996451	CTB family bacteriocin	Sequence "PCC7712_CP063785.35" ; note "SNP in PCC7601_CP064879_ordered" ; replace "G"
PCC7712_CP063785	diffseq	conflict	3996896	3996896	CTB family bacteriocin	Sequence "PCC7712_CP063785.36" ; note "SNP in PCC7601_CP064879_ordered" ; replace "C"
PCC7712_CP063785	diffseq	conflict	3996927	3996947	CTB family bacteriocin	Sequence "PCC7712_CP063785.37" ; note "PCC7601_CP064879_ordered" ; replace "GCAGTTGCTCAACAAACAATT"
PCC7712_CP063785	diffseq	conflict	3996986	3997001	CTB family bacteriocin	Sequence "PCC7712_CP063785.38" ; note "PCC7601_CP064879_ordered" ; replace "CGCTCAAGACATTATT"
PCC7712_CP063785	diffseq	conflict	3997108	3997108	non-coding region of CTB family bacteriocin	Sequence "PCC7712_CP063785.39" ; note "SNP in PCC7601_CP064879_ordered" ; replace "C"
PCC7712_CP063785	diffseq	conflict	4128214	4128220	alpha/beta hydrolase	Sequence "PCC7712_CP063785.40" ; note "Insertion of 7 bases in PCC7712_CP063785" ; replace ""
PCC7712_CP063785	diffseq	conflict	4239060	4239063	non-coding region of a hypothetical protein	Sequence "PCC7712_CP063785.41" ; note "PCC7601_CP064879_ordered" ; replace "TG"
PCC7712_CP063785	diffseq	conflict	4564812	4564814	DDE-type integrase/transposase/recombinase	Sequence "PCC7712_CP063785.42" ; note "PCC7601_CP064879_ordered" ; replace "TTTA"
PCC7712_CP063785	diffseq	conflict	4565184	4565184	non-coding region of DDE-type integrase/transposase/recombinase	Sequence "PCC7712_CP063785.43" ; note "Insertion of 1 bases in PCC7712_CP063785" ; replace ""
PCC7712_CP063785	diffseq	conflict	4776716	4776719	IS1634 family transposase	Sequence "PCC7712_CP063785.44" ; note "PCC7601_CP064879_ordered" ; replace "TGAACT"
PCC7712_CP063785	diffseq	conflict	4818921	4818921	CTB family bacteriocin	Sequence "PCC7712_CP063785.45" ; note "SNP in PCC7601_CP064879_ordered" ; replace "A"
PCC7712_CP063785	diffseq	conflict	4818976	4818982	non-coding region of CTB family bacteriocin	Sequence "PCC7712_CP063785.46" ; note "PCC7601_CP064879_ordered" ; replace "AATCATG"
PCC7712_CP063785	diffseq	conflict	4819003	4819003	non-coding region of CTB family bacteriocin	Sequence "PCC7712_CP063785.47" ; note "SNP in PCC7601_CP064879_ordered" ; replace "C"
PCC7712_CP063785	diffseq	conflict	4889731	4889731	non-coding region of CTB family bacteriocin	Sequence "PCC7712_CP063785.48" ; note "SNP in PCC7601_CP064879_ordered" ; replace "C"
PCC7712_CP063785	diffseq	conflict	5160064	5160064	non-coding region	Sequence "PCC7712_CP063785.49" ; note "SNP in PCC7601_CP064879_ordered" ; replace "C"
PCC7712_CP063785	diffseq	conflict	5160090	5160090	non-coding region	Sequence "PCC7712_CP063785.50" ; note "SNP in PCC7601_CP064879_ordered" ; replace "C"
PCC7712_CP063785	diffseq	conflict	5160222	5160239	non-coding region	Sequence "PCC7712_CP063785.51" ; note "PCC7601_CP064879_ordered" ; replace "CTCCAAAATGATTGTTCTGT"
PCC7712_CP063785	diffseq	conflict	5178240	5178241	helix-turn-helix domain-containing protein	Sequence "PCC7712_CP063785.52" ; note "Insertion of 2 bases in PCC7712_CP063785" ; replace ""
PCC7712_CP063785	diffseq	conflict	5569777	5569778	hypothetical protein	Sequence "PCC7712_CP063785.53" ; note "PCC7601_CP064879_ordered" ; replace "TA"
PCC7712_CP063785	diffseq	conflict	5581794	5581794	16S rRNA	Sequence "PCC7712_CP063785.54" ; note "SNP in PCC7601_CP064879_ordered" ; replace "A"
PCC7712_CP063785	diffseq	conflict	5582618	5582618	non-coding region	Sequence "PCC7712_CP063785.55" ; note "PCC7601_CP064879_ordered" ; replace "TAG"
PCC7712_CP063785	diffseq	conflict	5584181	5584181	23S rRNA	Sequence "PCC7712_CP063785.56" ; note "Insertion of 1 bases in PCC7712_CP063785" ; replace ""
PCC7712_CP063785	diffseq	conflict	5710295	5710375	hypothetical protein, just before D-glycerate dehydrogenase	Sequence "PCC7712_CP063785.57" ; note "Insertion of 81 bases in PCC7712_CP063785" ; replace ""
PCC7712_CP063785	diffseq	conflict	5829102	5829103	DDE-type integrase/transposase/recombinase	Sequence "PCC7712_CP063785.58" ; note "PCC7601_CP064879_ordered" ; replace "TT"
PCC7712_CP063785	diffseq	conflict	5876017	5876018	helix-turn-helix domain-containing protein	Sequence "PCC7712_CP063785.59" ; note "Insertion of 2 bases in PCC7712_CP063785" ; replace ""
PCC7712_CP063785	diffseq	conflict	5920584	5921976	IS701 family transposase, directly between ATP-binding cassette domain-containing protein and peptidase domain-containing ABC transporter	Sequence "PCC7712_CP063785.60" ; note "Insertion of 1393 bases in PCC7712_CP063785" ; replace ""
PCC7712_CP063785	diffseq	conflict	5941281	5941287	non-coding region of DUF1350 family protein	Sequence "PCC7712_CP063785.61" ; note "Insertion of 7 bases in PCC7712_CP063785" ; replace ""
PCC7712_CP063785	diffseq	conflict	5956540	5956540	tetratricopeptide repeat protein	Sequence "PCC7712_CP063785.62" ; note "SNP in PCC7601_CP064879_ordered" ; replace "A"
PCC7712_CP063785	diffseq	conflict	6109902	6109904	16S rRNA	Sequence "PCC7712_CP063785.63" ; note "PCC7601_CP064879_ordered" ; replace "TTA"
PCC7712_CP063785	diffseq	conflict	6137321	6137321	non-coding region	Sequence "PCC7712_CP063785.64" ; note "SNP in PCC7601_CP064879_ordered" ; replace "G"
PCC7712_CP063785	diffseq	conflict	6137345	6137345	non-coding region	Sequence "PCC7712_CP063785.65" ; note "Insertion of 1 bases in PCC7712_CP063785" ; replace ""
PCC7712_CP063785	diffseq	conflict	6314548	6314554	hypothetical protein	Sequence "PCC7712_CP063785.66" ; note "Insertion of 7 bases in PCC7712_CP063785" ; replace ""
PCC7712_CP063785	diffseq	conflict	6456222	6456222	transposase	Sequence "PCC7712_CP063785.67" ; note "SNP in PCC7601_CP064879_ordered" ; replace "T"
PCC7712_CP063785	diffseq	conflict	6738316	6738316	16S rRNA	Sequence "PCC7712_CP063785.68" ; note "SNP in PCC7601_CP064879_ordered" ; replace "T"
PCC7712_CP063785	diffseq	conflict	6739133	6739133	23S rRNA	Sequence "PCC7712_CP063785.69" ; note "SNP in PCC7601_CP064879_ordered" ; replace "G"
PCC7712_CP063785	diffseq	conflict	6739454	6739454	23S rRNA	Sequence "PCC7712_CP063785.70" ; note "SNP in PCC7601_CP064879_ordered" ; replace "A"
PCC7712_CP063785	diffseq	conflict	6739623	6739624	23S rRNA	Sequence "PCC7712_CP063785.71" ; note "PCC7601_CP064879_ordered" ; replace "TTA"
PCC7712_CP063785	diffseq	conflict	6739689	6739689	23S rRNA	Sequence "PCC7712_CP063785.72" ; note "SNP in PCC7601_CP064879_ordered" ; replace "G"
PCC7712_CP063785	diffseq	conflict	6856545	6856548	hypothetical protein	Sequence "PCC7712_CP063785.73" ; note "PCC7601_CP064879_ordered" ; replace "GATGAGGGGGATGAG"
PCC7712_CP063785	diffseq	conflict	7018704	7018710	iron ABC transporter permease	Sequence "PCC7712_CP063785.74" ; note "Insertion of 7 bases in PCC7712_CP063785" ; replace ""
PCC7712_CP063785	diffseq	conflict	7391583	7391583	SDR family NAD(P)-dependent oxidoreductase	Sequence "PCC7712_CP063785.75" ; note "SNP in PCC7601_CP064879_ordered" ; replace "G"
PCC7712_CP063785	diffseq	conflict	7656379	7656379	non-coding region	Sequence "PCC7712_CP063785.76" ; note "SNP in PCC7601_CP064879_ordered" ; replace "C"
PCC7712_CP063785	diffseq	conflict	8035613	8035613	HAMP domain-containing histidine kinase	Sequence "PCC7712_CP063785.77" ; note "SNP in PCC7601_CP064879_ordered" ; replace "T"
PCC7712_CP063785	diffseq	conflict	8199100	8200654	IS66 family transposase	Sequence "PCC7712_CP063785.78" ; note "Insertion of 1555 bases in PCC7712_CP063785" ; replace ""
PCC7712_CP063785	diffseq	conflict	8497770	8497827	non-coding region	Sequence "PCC7712_CP063785.79" ; note "Insertion of 58 bases in PCC7712_CP063785" ; replace ""
PCC7712_CP063785	diffseq	conflict	8527741	8527741	transposase	Sequence "PCC7712_CP063785.80" ; note "Insertion of 1 bases in PCC7712_CP063785" ; replace ""
PCC7712_CP063786	diffseq	conflict	23958	23991	DUF2127 domain-containing protein	Sequence "PCC7712_CP063786.1" ; note "Insertion of 34 bases in PCC7712_CP063786" ; replace ""
PCC7712_CP063786	diffseq	conflict	163558	164950	IS701 family transposase	Sequence "PCC7712_CP063786.2" ; note "Insertion of 1393 bases in PCC7712_CP063786" ; replace ""
PCC7712_CP063786	diffseq	conflict	188415	188721	non-coding region	Sequence "PCC7712_CP063786.3" ; note "Insertion of 307 bases in PCC7712_CP063786" ; replace ""
PCC7712_CP063787	diffseq	conflict	8464	8464	ISKra4 family transposase	Sequence "PCC7712_CP063787.1" ; note "Insertion of 1 bases in PCC7712_CP063787" ; replace ""
PCC7712_CP063787	diffseq	conflict	8995	9000	ISKra4 family transposase	Sequence "PCC7712_CP063787.2" ; note "PCC7601_CP064881_ordered" ; replace "TACCAACT"
PCC7712_CP063787	diffseq	conflict	61954	61955	non-coding	Sequence "PCC7712_CP063787.3" ; note "PCC7601_CP064881_ordered" ; replace "T"
PCC7712_CP063787	diffseq	conflict	66005	66005	DDE-type integrase/transposase/recombinase	Sequence "PCC7712_CP063787.4" ; note "Insertion of 1 bases in PCC7712_CP063787" ; replace ""
PCC7712_CP063787	diffseq	conflict	80036	80036	DDE-type integrase/transposase/recombinase	Sequence "PCC7712_CP063787.5" ; note "Insertion of 1 bases in PCC7712_CP063787" ; replace ""
PCC7712_CP063787	diffseq	conflict	180725	180743	DUF1822 family protein	Sequence "PCC7712_CP063787.6" ; note "Insertion of 19 bases in PCC7712_CP063787" ; replace ""
PCC7712_CP063788	diffseq	conflict	14758	14758	IS4 family transposase	Sequence "PCC7712_CP063788.1" ; note "Insertion of 1 bases in PCC7712_CP063788" ; replace ""
PCC7712_CP063788	diffseq	conflict	42435	42435	tetratricopeptide repeat protein	Sequence "PCC7712_CP063788.2" ; note "SNP in PCC7601_CP064882_ordered" ; replace "T"
PCC7712_CP063788	diffseq	conflict	61698	61729	tetratricopeptide repeat protein	Sequence "PCC7712_CP063788.3" ; note "PCC7601_CP064882_ordered" ; replace "TTCGCCGTATCTCCAGCTCCT"
PCC7712_CP063788	diffseq	conflict	61842	61842	tetratricopeptide repeat protein	Sequence "PCC7712_CP063788.4" ; note "SNP in PCC7601_CP064882_ordered" ; replace "T"
PCC7712_CP063788	diffseq	conflict	62134	62134	hypothetical protein	Sequence "PCC7712_CP063788.5" ; note "SNP in PCC7601_CP064882_ordered" ; replace "T"
PCC7712_CP063788	diffseq	conflict	62203	62203	hypothetical protein	Sequence "PCC7712_CP063788.6" ; note "SNP in PCC7601_CP064882_ordered" ; replace "A"
PCC7712_CP063788	diffseq	conflict	62452	62457	DUF1822 family protein	Sequence "PCC7712_CP063788.7" ; note "PCC7601_CP064882_ordered" ; replace "TAAAG"
PCC7712_CP063788	diffseq	conflict	62688	62688	DUF1822 family protein	Sequence "PCC7712_CP063788.8" ; note "SNP in PCC7601_CP064882_ordered" ; replace "T"
PCC7712_CP063788	diffseq	conflict	63874	63878	hypothetical protein	Sequence "PCC7712_CP063788.9" ; note "PCC7601_CP064882_ordered" ; replace "ACAAGT"
PCC7712_CP063788	diffseq	conflict	81043	81044	DDE-type integrase/transposase/recombinase	Sequence "PCC7712_CP063788.10" ; note "PCC7601_CP064882_ordered" ; replace "TT"
PCC7712_CP063788	diffseq	conflict	100375	101767	IS701 family transposase	Sequence "PCC7712_CP063788.11" ; note "Insertion of 1393 bases in PCC7712_CP063788" ; replace ""
PCC7712_CP063788	diffseq	conflict	138690	140082	IS701 family transposase, hypothetical protein	Sequence "PCC7712_CP063788.12" ; note "Insertion of 1393 bases in PCC7712_CP063788" ; replace ""
PCC7712_CP063789	diffseq	conflict	15435	33835	hypothetical protein(6x), helix-turn-helix domain-containing protein, DUF4186 family protein, ASCH domain-containing protein, AAA family ATPase, helicase, recombinase family protein, DDE-type integrase/transposase/recombinase, ExeA family protein, site-specific integrase	Sequence "PCC7712_CP063789.1" ; note "Insertion of 18401 bases in PCC7712_CP063789" ; replace ""
PCC7712_CP063789	diffseq	conflict	57382	57459	hypothetical protein	Sequence "PCC7712_CP063789.2" ; note "PCC7601_CP064884_orderred" ; replace "AGTAAAAGCCGTTGTGATAAGGCGTGTAATCGCCAAACGTACCTGTGCCATCATCATTAGGCAAGTCAATCATCAAAACGCTCATATCCTGAGCTTGGCACTCGGCAATGATGGATGAGACTAAAACCGACTTACCTGAGCCAGTTGTACCCAGAATCAAAATATTTTTAGTTTTTGAGAGGTCAATTTTTACAGGTGAATCTCCTTCATCTGCAATCAACTCAAACCCTTGCATATCTGCGGGACTATTTTGCACTATATTGGTCAGTCCCAGAATTTCACTAGCAAAAAAAGTTTGCCGCCGATTGTACGGGCGCATCAAA…
PCC7712_CP063789	diffseq	conflict	57480	58593	hypothetical protein (2x)	Sequence "PCC7712_CP063789.3" ; note "PCC7601_CP064884_orderred" ; replace "AGGAAATAACTGTTGTAGAGCAGGTTCTAGCTTCTTTGGGGAAAATGACTTGGGAATCCTATGTGAAAAATCGCCTACCTTTACTGAATCTACCAAAAGAGCTTTTGCAAGCTTTAGAACAAGGCTCAATCGAATACACAAAAGCCAAGGTGATCGCGCGGATGAAGAATGAAAAGCAGCGCAAGTCTCTACTGAAGGCTGCCATAGCTCAAGATTTATCTCTGACTCAAATCCAAGAAAAAATTGCCAAACTGAAAGCCGCAGAAGTACAAGGGGATGAAGGTAGAACGGATAAGAAAGCTACATATCCGCAGAGACTGAAA…
PCC7712_CP063789	diffseq	conflict	58614	64742	type II toxin-antitoxin system VapC family toxin, hypothetical protein (2x), ParB/RepB/Spo0J family partition protein, ParA family protein, DUF87 domain-containing protein	Sequence "PCC7712_CP063789.4" ; note "PCC7601_CP064884_orderred" ; replace "AGGAAATGACTGTCGTAGAGCAGGTTCTAGCTTCTTTGGGGAAAATGACTTGGGAATCCTATGTGAAAAATCGGCTACCTTTGCTGAATCTACCAAAAGAGCTTCTCTTCGCCTTAGAACAAGGCTCAATTGAATATACAAAAGCTAGAGCGATCGCGCGGATGAAGAATGAAAAGCAGCGCAAGTCTCTACTGAAGGCTGCCATCGCTCAAAATTTATCTCTGACTCAATATGCTTTGAATCAAAATATGAGAAAAATTTTGAACCATAAACTAGAAAAGAGTTAACGAAAATTCAGGCTTTCGCGCTAATCACAAATTAAA…
PCC7712_CP063790	diffseq	conflict	35960	35960	ltrA (group II intron reverse transcriptase/maturase)	Sequence "PCC7712_CP063790.1" ; note "Insertion of 1 bases in PCC7712_CP063790" ; replace ""
PCC7712_CP063790	diffseq	conflict	45404	45404	TniQ family protein	Sequence "PCC7712_CP063790.2" ; note "Insertion of 1 bases in PCC7712_CP063790" ; replace ""
PCC7712_CP063790	diffseq	conflict	48504	48506	DDE-type integrase/transposase/recombinase	Sequence "PCC7712_CP063790.3" ; note "PCC7601_CP064885_orderred" ; replace "TGCT"
PCC7712_CP063791	diffseq	conflict	40537	40537	ISKra4 family transposase	Sequence "PCC7712_CP063791.1" ; note "SNP in PCC7601_CP064886_orderred" ; replace "T"
PCC7712_CP063799	diffseq	conflict	21725	21725	ItrA (group II intron reverse transcriptase/maturase)	Sequence "PCC7712_CP063799.1" ; note "SNP in PCC7601_CP064891_ordered" ; replace "C"
PCC7712_CP063799	diffseq	conflict	27712	27728	ATP-binding protein	Sequence "PCC7712_CP063799.2" ; note "Insertion of 17 bases in PCC7712_CP063799" ; replace ""
PCC7712_CP063800	diffseq	conflict	9133	9139	protein kinase	Sequence "PCC7712_CP063800.1" ; note "Insertion of 7 bases in PCC7712_CP063800" ; replace ""
